# Supplementary material for: Osmotically Enabled Wearable Patch for Sweat Harvesting and Lactate Quantification
Source: Micromachines (Basel). 2021 Dec 4;12(12):1513. doi: 10.3390/mi12121513 (PMC8705979; doi:10.3390/mi12121513)
Supplement: Supplementary file 1 [file micromachines-12-01513-s001.zip]

Archive with 1 entries (1 files):
- micromachines-1461793-supplementary.pdf
